# Supplementary material for: Reaching the unreached: Performance of an enhanced peer outreach approach to identify new HIV cases among female sex workers and men who have sex with men in HIV programs in West and Central Africa
Source: PLoS One. 2019 Apr 3;14(4):e0213743. doi: 10.1371/journal.pone.0213743 (PMC6447144; doi:10.1371/journal.pone.0213743)
Supplement: S1 Fig — (XLSX) [file pone.0213743.s001.xlsx]

## Sheet: Sheet1
Country	Type of testing	Reporting period	Population	Number tested	Number positive	Percent positive
CI	EPOA	Q3 FY 17	MSM	714	110	15.4062
CI	EPOA	Q3 FY 17	FSW	3476	194	5.58113
CI	outreach	Q3 FY 17	FSW	5840	106	1.81507
CI	outreach	Q3 FY 17	MSM	1569	93	5.92734
DRC	EPOA	Q4 FY 17	FSW	2334	121	5.18423
DRC	EPOA	Q4 FY 17	MSM	277	19	6.85921
DRC	outreach	Q4 FY 17	FSW	4321	183	4.23513
DRC	outreach	Q4 FY 17	MSM	1003	16	1.59521
Burundi	EPOA	Q3 FY 17	FSW	929	100	10.7643
Burundi	outreach	Q3 FY 17	FSW	5164	211	4.08598
Burundi	outreach	Q2 FY 17	FSW	4463	203	4.54851
Burundi	outreach	Q1 FY 17	FSW	1784	110	6.16592
CI	outreach	Q1 FY 17	FSW	2924	56	1.91518
CI	outreach	Q1 FY 17	MSM	1480	80	5.40541
CI	outreach	Q2 FY 17	FSW	5267	85	1.61382
CI	outreach	Q2 FY 17	MSM	1895	93	4.90765
DRC	outreach	Q3 FY 17	FSW	3619	123	3.39873
DRC	outreach	Q3 FY 17	MSM	995	13	1.30653
DRC	outreach	Q2 FY 17	FSW	4819	163	3.38244
DRC	outreach	Q2 FY 17	MSM	1914	17	0.888192
